# Supplementary material for: The Safety and Clinical Validity of Endoscopic Submucosal Dissection for Early Gastric Cancer in Patients Aged More Than 85 Years
Source: Cancers (Basel). 2022 Jul 7;14(14):3311. doi: 10.3390/cancers14143311 (PMC9323451; doi:10.3390/cancers14143311)
Supplement: Supplementary file 1 [file cancers-14-03311-s001.zip]

Archive with 1 entries (1 files):
- cancers-1755841-supplementary.pdf
